# Supplementary material for: Synthesis of Bis-Chalcones and Evaluation of Its Effect on Peroxide-Induced Cell Death and Lipopolysaccharide-Induced Cytokine Production
Source: Molecules. 2023 Aug 30;28(17):6354. doi: 10.3390/molecules28176354 (PMC10488834; doi:10.3390/molecules28176354)
Supplement: Supplementary file 1 [file molecules-28-06354-s001.zip]

Archive with 1 entries (1 files):
- molecules-2561717-supplementary.pdf
